# Supplementary material for: Comparative genomic analysis of Latilactobacillus sakei strains provides new insights into their association with different niche adaptations
Source: Microbiology (Reading). 2025 Jul 3;171(7):001578. doi: 10.1099/mic.0.001578 (PMC12231095; doi:10.1099/mic.0.001578)
Supplement: Uncited Supplementary Material 1. [file mic-171-01578-s001.xlsx]

## Sheet: Table S1
Strain	tRNAs	tmRNAs	rRNAs	ncRNAs	ncRNA regions	CDSs	pseudogenes	hypotheticals
23K	65	1	21	3	25	1850	1	12
CBA3614	67	1	21	4	24	1941	2	12
CBA3635	68	1	21	5	25	2051	5	38
CNSC001WB	68	1	21	4	26	2041	4	43
FAM18311	69	1	21	5	24	2061	9	50
FLEC01	63	1	21	4	24	1915	8	28
J54	65	1	21	4	25	1966	7	31
J64	69	1	21	3	25	2120	1	28
LK-145	67	1	15	6	23	1983	10	42
LT-13	66	1	15	4	25	1916	9	27
LZ217	68	1	21	4	26	1966	2	24
MBEL1397	67	1	21	3	24	1949	15	41
MFPB16A1401	65	1	21	3	25	1982	2	28
MFPB19	66	1	21	4	25	2050	5	42
ob4.1	67	1	18	3	25	2000	7	33
TMW1.114	67	1	21	3	26	1944	7	39
TMW1.1189	67	1	18	3	25	1926	25	32
TMW1.1239	67	1	21	3	26	1923	7	37
TMW1.1396	67	1	21	3	24	1943	17	39
TMW1.1398	67	1	21	5	24	2108	25	80
TMW1.417	67	1	21	4	26	1930	4	25
TMW1.46	67	1	18	5	25	2086	13	51
TMW1.578	67	1	21	3	26	1945	10	36
WiKim0063	68	1	24	5	24	1999	0	19
WiKim0072	67	1	21	4	25	1977	1	13
WiKim0074	69	1	21	4	25	1961	5	21
WiKim0095	67	1	18	3	26	2074	4	18
ZFM225	68	1	21	4	26	1965	1	23
ZFM229	68	1	21	4	26	1967	1	24

## Sheet: Table S2
Strain	Element	Genome	CAS-Type	Spacer/Gene	Repeat consensus/cas genes
J54	CRISPR	Chromosome		29	GTTGAACTACTCATTGATTTGATACTCTTCTAAAAC
	Cas cluster	Chromosome	CAS-TypeII-A	4	Cas1_0_II_3, Cas2_0_I-II-III_2, Cas9_0_II_4, Csn2_0_II-A_1
	CRISPR	Chromosome		7	GCTATTGTTTCCTTCAACATTCGGTTAAGATGAAAT

## Sheet: Table S3
Strain	Isolate	Replicon types	No. contigs	Genome size	GC content	predicted mobility	Mash neighbor distance	Mash neighbor identification
CBA3614	kimchi	rep_cluster_1328	1	53648	0.4	conjugative	0.03	Lactobacillus sakei
CBA3635	kimchi(?)	rep_cluster_707	1	56165	0.41	conjugative	0.02	Lactobacillus sakei
CNSC001WB	Watery radish kimchi	rep_cluster_1328	1	48679	0.41	conjugative	0.03	Lactobacillus sakei
CNSC001WB	Watery radish kimchi	rep_cluster_1058	1	6341	0.35	non-mobilizable	0.06	Lactobacillus plantarum 16
FAM18311	food	-	1	84581	0.35	mobilizable	0	Lactobacillus sakei
FAM18311	food	rep_cluster_1229,rep_cluster_1948,rep_cluster_589	1	26098	0.4	mobilizable	0	Lactobacillus sakei
FLEC01	Human feces	rep_cluster_1328	1	31701	0.37	mobilizable	0	Lactobacillus sakei
FLEC01	Human feces	rep_cluster_1948,rep_cluster_2119	1	12663	0.43	mobilizable	0	Lactobacillus sakei
FLEC01	Human feces	rep_cluster_1229	1	11068	0.39	non-mobilizable	0	Lactobacillus sakei
J54	French dry-type Pork sausage	rep_cluster_707	1	33463	0.41	mobilizable	0	Lactobacillus sakei
J54	French dry-type Pork sausage	rep_cluster_1948,rep_cluster_2119	1	13205	0.44	mobilizable	0	Lactobacillus sakei
J64	traditional french-type dry sausage	rep_cluster_1328	1	46347	0.39	mobilizable	0	Lactobacillus sakei
J64	traditional french-type dry sausage	-	1	1526	0.4	non-mobilizable	0	Lactobacillus sakei
LK-145	Kimoto	rep_cluster_1328	1	33266	0.4	non-mobilizable	0	Lactobacillus sakei
LK-145	Kimoto	rep_cluster_1229	1	6196	0.36	non-mobilizable	0	Lactobacillus sakei
LK-145	Kimoto	rep_cluster_707	1	4315	0.35	non-mobilizable	0	Lactobacillus sakei
LT-13	Kimoto	rep_cluster_1255	1	6214	0.36	non-mobilizable	0	Lactobacillus sakei subsp. sakei DSM 20017 = JCM 1157
LZ217	fermented vegetables	rep_cluster_707	1	51286	0.42	conjugative	0	Lactobacillus sakei
MFPB16A1401	Beef carpaccio	rep_cluster_1328	1	47094	0.41	mobilizable	0	Lactobacillus sakei
MFPB19	Beef carpaccio	rep_cluster_707	1	57338	0.39	mobilizable	0	Lactobacillus sakei
MFPB19	Beef carpaccio	rep_cluster_1948,rep_cluster_2119	1	11996	0.44	mobilizable	0	Lactobacillus sakei
MFPB19	Beef carpaccio	rep_cluster_1229	1	11156	0.39	non-mobilizable	0	Lactobacillus sakei
TMW1.114	starter culture	rep_cluster_707	1	34136	0.42	mobilizable	0.03	Lactobacillus sakei
TMW1.1396	starter culture	rep_cluster_1328	1	40197	0.4	conjugative	0.05	Lactobacillus sakei
TMW1.1398	starter culture	rep_cluster_1328	2	80316	0.4	conjugative	0.05	Lactobacillus sakei
TMW1.1398	starter culture	rep_cluster_1229,rep_cluster_1948,rep_cluster_589	1	27120	0.4	mobilizable	0	Lactobacillus sakei
TMW1.46	starter culture	rep_cluster_1328	1	68079	0.4	conjugative	0.02	Lactobacillus sakei
TMW1.578	starter culture	rep_cluster_707	1	34136	0.42	mobilizable	0.03	Lactobacillus sakei
WiKim0063	kimchi(?)	rep_cluster_1328	1	75468	0.41	conjugative	0	Lactobacillus sakei
WiKim0063	kimchi(?)	rep_cluster_1244	1	11504	0.35	non-mobilizable	0	Lactobacillus sakei
WiKim0072	food	rep_cluster_707	1	42297	0.41	mobilizable	0	Lactobacillus sakei
WiKim0072	food	rep_cluster_1229	1	14883	0.36	non-mobilizable	0	Lactobacillus sakei
WiKim0074	kimchi	-	1	45431	0.4	mobilizable	0	Lactobacillus sakei
WiKim0074	kimchi	rep_cluster_1328	1	44839	0.38	conjugative	0	Lactobacillus sakei
WiKim0095	kimchi	rep_cluster_1328	1	93254	0.4	conjugative	0.03	Lactobacillus sakei
WiKim0095	kimchi	rep_cluster_1328	1	45744	0.38	conjugative	0.04	Lactobacillus curvatus
ZFM225	raw cow milk	rep_cluster_707	1	51286	0.42	conjugative	0	Lactobacillus sakei
ZFM229	fermented vegetables	rep_cluster_707	1	51284	0.42	conjugative	0	Lactobacillus sakei

## Sheet: Table S4
Gene	Annotation	Number of strains
group_356	RepA-N domain-containing protein	23
group_411	Site-specific DNA recombinase SpoIVCA/DNA invertase PinE	22
group_393	Replication initiator protein A;Replication initiator protein;Electron transfer flavoprotein-ubiquinone oxidoreductase	22
group_390	Fido domain-containing protein;Transposase	21
group_381	class Ib ribonucleoside-diphosphate reductase assembly flavoprotein NrdI	21
nrdE	Ribonucleotide-diphosphate reductase subunit alpha;Ribonucleotide reductase N-terminal;class 1b ribonucleoside-diphosphate reductase subunit alpha	21
group_348	hypothetical protein;Ribonucleotide reductase beta subunit ferritin-like domain	21
group_322	class 1b ribonucleoside-diphosphate reductase subunit beta	21
group_399	DUF3847 domain-containing protein	19
group_371	IS30 family transposase;IS30 family ISLpl1 transposase	19
group_337	Repb-like plasmid replication-associated protein	16
group_336	Replication-associated protein RepC	16
group_351	hypothetical protein;Remant of transposase IS30 family	15
group_389	Nickase	14
dps	DNA-binding ferritin-like protein (oxidative damage protectant)	14
group_420	Transposase (OrfA) of IS1520 (IS3 family);IS3 family IS1520 transposase ORF A	13
group_394	HTH-38 domain-containing protein;IS30 family transposase;IS30 family ISLsa1 transposase	13
asnB	hypothetical protein;asparagine synthase B	13
group_414	recombinase family protein;DNA invertase (Plasmidic Resolvase)	12
group_363	IS30 family transposase;Integrase catalytic domain-containing protein;IS30 family ISLpl1 transposase	12
group_335	hypothetical protein	12
group_325	IS3 family IS1520 transposase ORF B	12
group_383	hypothetical protein;Transcriptional regulator;AAA family ATPase	11
group_382	Remant of transposase IS30 family;hypothetical protein	11
group_365	hypothetical protein	11
araJ	MFS transporter;putative arabinose efflux permease AraJ MFS family	11
group_349	hypothetical protein;Putative holin-like toxin	11
group_278	hypothetical protein	11
group_258	DUF2946 domain-containing protein	11
group_237	Ovule protein	11
sufI	Multicopper oxidase with three cupredoxin domains (includes cell division protein FtsP and spore coat protein CotA)	11
group_415	hypothetical protein;MobA-MobL domain-containing protein;MobA/MobL family protein;Nickase	10
group_407	Type IV secretory pathway VirD4 component TraG/TraD family ATPase	10
group_406	Conjugal transfer protein	10
group_400	Extracellular protein	10
group_398	Relaxase	10
group_396	Conjugal transfer protein	10
group_395	Protein involved in initiation of plasmid replication	10
group_392	NlpC/P60 domain-containing protein	10
group_387	Conjugal transfer protein	10
group_386	Conjugal transfer protein	10
group_378	Type IV secretory pathway VirB4 component	10
group_329	Conjugal transfer protein	10
group_291	hypothetical protein	10
group_112	beta-phosphoglucomutase	10
group_110	Integrase catalytic domain-containing protein	10
lacI	LacI family transcriptional regulator	10
group_54	Aldose 1-epimerase	10
group_29	MFS transporter	10
group_11	Maltose phosphorylase	10
